# Supplementary material for: Feasibility of rigid 3D image registration of high-resolution peripheral quantitative computed tomography images of healing distal radius fractures
Source: PLoS One. 2017 Jul 25;12(7):e0179413. doi: 10.1371/journal.pone.0179413 (PMC5526550; doi:10.1371/journal.pone.0179413)
Supplement: S2 File — Wilcoxon signed-rank test and intraclass correlation coefficient. (SPS) [file pone.0179413.s002.sps]

*Select only the fragments (not the whole volume).
USE ALL.
COMPUTE filter_$=(Part>0).
VARIABLE LABELS filter_$ 'Part>0 (FILTER)'.
VALUE LABELS filter_$ 0 'Not Selected' 1 'Selected'.
FORMATS filter_$ (f1.0).
FILTER BY filter_$.
EXECUTE.

*Nonparametric Tests: Related Samples. 
NPTESTS 
  /RELATED TEST(CC_standard CC_operator1) 
  /MISSING SCOPE=ANALYSIS USERMISSING=EXCLUDE
  /CRITERIA ALPHA=0.05  CILEVEL=95.

*Inter-operator reproducibility.
RELIABILITY
  /VARIABLES=CC_operator1 CC_operator2
  /SCALE('ALL VARIABLES') ALL
  /MODEL=ALPHA
  /STATISTICS=CORR
  /ICC=MODEL(RANDOM) TYPE(ABSOLUTE) CIN=95 TESTVAL=0.
